# Supplementary material for: High Throughput Sequencing of Extracellular RNA from Human Plasma
Source: PLoS One. 2017 Jan 6;12(1):e0164644. doi: 10.1371/journal.pone.0164644 (PMC5218574; doi:10.1371/journal.pone.0164644)
Supplement: S2 Table — (XLSX) [file pone.0164644.s002.xlsx]

## Sheet: TABLE S2
	Table S2. Raw microRNA read counts for archived plasma samples with and without Ribodepletion treatment
	name	Pt1_NoRD	Pt1_RD	Pt2_NoRD	Pt2_RD	Pt3_NoRD	Pt3_RD
	hsa-let-7b-5p	9414	6	7563	6	4835	2
	hsa-let-7i-5p	4734	2	3118	1	1614	2
	hsa-miR-101-3p	3671	2	1857	0	1094	1
	hsa-miR-101-3p	1	2	1857	0	1094	1
	hsa-miR-122-5p	44018	9	20652	1	50449	2
	hsa-miR-1237-3p	0	1	0	0	0	0
	hsa-miR-1246	62192	6	14418	9	22658	5
	hsa-miR-1246	62192	6	14418	9	395	5
	hsa-miR-1246	62192	6	1	9	22658	5
	hsa-miR-1246	62192	6	1	9	395	5
	hsa-miR-1246	2	6	1	9	22658	5
	hsa-miR-1246	2	6	1	9	395	5
	hsa-miR-1246	939	6	14418	9	22658	5
	hsa-miR-1246	939	6	14418	9	395	5
	hsa-miR-1246	2	6	1	1	22658	5
	hsa-miR-1246	2	6	1	1	395	5
	hsa-miR-1246	939	6	14418	1	22658	5
	hsa-miR-1246	939	6	14418	1	395	5
	hsa-miR-1246	939	6	249	1	22658	5
	hsa-miR-1246	939	6	249	1	395	5
	hsa-miR-1246	939	6	249	9	22658	5
	hsa-miR-1246	939	6	249	9	395	5
	hsa-miR-1246	2	6	249	1	22658	5
	hsa-miR-1246	2	6	249	1	395	5
	hsa-miR-1246	2	6	14418	9	22658	5
	hsa-miR-1246	2	6	14418	9	395	5
	hsa-miR-1246	2	6	14418	1	22658	5
	hsa-miR-1246	2	6	14418	1	395	5
	hsa-miR-1246	939	6	1	1	22658	5
	hsa-miR-1246	939	6	1	1	395	5
	hsa-miR-1246	62192	6	249	9	22658	5
	hsa-miR-1246	62192	6	249	9	395	5
	hsa-miR-1246	2	6	249	9	22658	5
	hsa-miR-1246	2	6	249	9	395	5
	hsa-miR-1246	62192	6	1	1	22658	5
	hsa-miR-1246	62192	6	1	1	395	5
	hsa-miR-1246	62192	6	14418	1	22658	5
	hsa-miR-1246	62192	6	14418	1	395	5
	hsa-miR-1246	939	6	1	9	22658	5
	hsa-miR-1246	939	6	1	9	395	5
	hsa-miR-1246	62192	6	249	1	22658	5
	hsa-miR-1246	62192	6	249	1	395	5
	hsa-miR-1250-5p	0	2	0	0	0	0
	hsa-miR-143-3p	1101	5	482	5	226	0
	hsa-miR-148a-3p	4773	1	1672	1	1473	0
	hsa-miR-152-5p	0	1	0	0	0	0
	hsa-miR-1908-5p	0	1	6	0	0	0
	hsa-miR-208b-3p	0	1	9	1	0	0
	hsa-miR-21-5p	5794	1	4662	0	1188	2
	hsa-miR-30d-5p	817	2	777	0	266	0
	hsa-miR-3168	155	5	479	30	619	0
	hsa-miR-3177-3p	0	1	0	0	0	0
	hsa-miR-3185	0	1	0	0	0	2
	hsa-miR-3928-3p	0	1	0	0	0	0
	hsa-miR-4306	23	1	0	0	0	0
	hsa-miR-4428	0	1	0	3	0	3
	hsa-miR-451a	20221	3	7199	1	4275	0
	hsa-miR-4665-5p	0	1	0	0	0	6
	hsa-miR-4691-3p	0	2	0	0	0	0
	hsa-miR-4745-5p	0	1	0	0	0	0
	hsa-miR-4758-5p	0	1	3	0	0	0
	hsa-miR-486-5p	6218	2	248	3	474	0
	hsa-miR-486-5p	6	2	248	3	474	0
	hsa-miR-6499-5p	0	1	0	0	0	1
	hsa-miR-6761-5p	0	1	0	0	0	0
	hsa-miR-6777-5p	0	1	0	0	1	0
	hsa-miR-6795-5p	0	1	0	3	0	0
	hsa-miR-6859-5p	19	1	0	0	0	0
	hsa-miR-7107-5p	0	1	0	2	0	4
	hsa-miR-92b-5p	66	1	71	0	7	1
	hsa-let-7a-5p	1271	0	676	0	451	1
	hsa-let-7c-5p	62	0	26	0	26	0
	hsa-let-7d-3p	54	0	0	0	24	0
	hsa-let-7d-5p	578	0	463	0	218	0
	hsa-let-7e-5p	105	0	25	0	46	0
	hsa-let-7f-5p	10	0	6940	5	5359	1
	hsa-let-7f-5p	10	0	9	5	5359	1
	hsa-let-7f-5p	12986	0	6940	5	5359	1
	hsa-let-7f-5p	12986	0	9	5	5359	1
	hsa-let-7g-5p	619	0	562	0	333	0
	hsa-miR-1	103	0	20	0	28	1
	hsa-miR-100-5p	18	0	49	0	63	0
	hsa-miR-103a-3p	1154	0	280	1	91	0
	hsa-miR-106a-5p	7	0	1	0	0	0
	hsa-miR-106b-3p	116	0	58	0	0	0
	hsa-miR-106b-5p	1527	0	392	0	228	0
	hsa-miR-107	1	0	0	0	0	0
	hsa-miR-10a-5p	126	0	130	0	166	0
	hsa-miR-10b-5p	57	0	42	0	110	1
	hsa-miR-1180-3p	71	0	40	0	35	0
	hsa-miR-126-3p	668	0	1023	0	309	0
	hsa-miR-126-5p	6	0	29	0	30	0
	hsa-miR-127-3p	87	0	42	0	0	0
	hsa-miR-1278	10	0	13	0	1	0
	hsa-miR-128-3p	85	0	120	0	7	0
	hsa-miR-128-3p	85	0	120	0	112	0
	hsa-miR-1287-5p	9	0	0	0	0	0
	hsa-miR-1294	1	0	0	0	0	0
	hsa-miR-1299	56	0	0	0	0	0
	hsa-miR-1303	3	0	2	0	1	0
	hsa-miR-1304-5p	3	0	3	0	0	0
	hsa-miR-1306-3p	13	0	28	0	17	0
	hsa-miR-1307-3p	454	0	488	1	95	0
	hsa-miR-1307-5p	38	0	24	0	0	0
	hsa-miR-130a-3p	8	0	0	0	21	0
	hsa-miR-130b-3p	29	0	0	0	0	0
	hsa-miR-132-5p	9	0	2	0	1	0
	hsa-miR-134-5p	199	0	29	0	1	0
	hsa-miR-139-3p	23	0	39	0	0	0
	hsa-miR-139-5p	41	0	52	0	9	0
	hsa-miR-140-3p	1305	0	586	0	304	1
	hsa-miR-140-5p	15	0	0	0	0	0
	hsa-miR-142-5p	1523	0	682	0	308	0
	hsa-miR-144-3p	1203	0	627	1	323	0
	hsa-miR-144-5p	72	0	21	0	0	0
	hsa-miR-1468-5p	1	0	0	0	0	0
	hsa-miR-146a-3p	31	0	0	0	0	0
	hsa-miR-146a-5p	431	0	195	0	68	2
	hsa-miR-148b-3p	283	0	205	0	136	0
	hsa-miR-151a-3p	4	0	1	0	1	0
	hsa-miR-151a-3p	4	0	1	0	528	0
	hsa-miR-151a-3p	4	0	1438	0	1	0
	hsa-miR-151a-3p	4	0	1438	0	528	0
	hsa-miR-151a-3p	2070	0	1	0	1	0
	hsa-miR-151a-3p	2070	0	1	0	528	0
	hsa-miR-151a-3p	2070	0	1438	0	1	0
	hsa-miR-151a-3p	2070	0	1438	0	528	0
	hsa-miR-151b	26	0	10	0	0	0
	hsa-miR-152-3p	34	0	13	0	14	0
	hsa-miR-155-5p	18	0	11	0	0	0
	hsa-miR-15a-5p	22	0	0	0	0	0
	hsa-miR-15b-3p	1	0	1	0	0	0
	hsa-miR-15b-5p	8	0	0	0	0	0
	hsa-miR-16-2-3p	161	0	91	0	103	0
	hsa-miR-16-5p	283	0	34	0	16	0
	hsa-miR-17-5p	61	0	10	0	70	0
	hsa-miR-181a-2-3p	31	0	111	0	0	0
	hsa-miR-181a-5p	78	0	22	0	80	0
	hsa-miR-181b-5p	88	0	5	0	1	0
	hsa-miR-181d-5p	61	0	14	0	0	0
	hsa-miR-182-5p	480	0	198	0	105	0
	hsa-miR-1827	6	0	7	0	4	0
	hsa-miR-183-5p	84	0	79	0	118	0
	hsa-miR-185-3p	53	0	6	0	0	0
	hsa-miR-185-5p	1089	0	340	0	96	0
	hsa-miR-186-5p	74	0	74	0	6	0
	hsa-miR-190b	2	0	0	0	0	0
	hsa-miR-191-5p	608	0	308	0	94	0
	hsa-miR-1915-3p	17	0	2	0	13	0
	hsa-miR-192-5p	492	0	306	0	344	0
	hsa-miR-193a-3p	6	0	0	0	0	0
	hsa-miR-193a-5p	12	0	22	1	1	0
	hsa-miR-193b-5p	51	0	16	0	55	0
	hsa-miR-199a-3p=hsa-miR-199b-3p	103	0	36	0	49	0
	hsa-miR-199a-5p	36	0	56	0	0	0
	hsa-miR-19a-3p	2	0	3	0	0	0
	hsa-miR-19b-3p	89	0	11	0	37	0
	hsa-miR-203a	19	0	20	0	29	0
	hsa-miR-206	59	0	40	0	0	0
	hsa-miR-20a-5p	94	0	9	0	0	0
	hsa-miR-20b-5p	49	0	0	0	1	0
	hsa-miR-210-3p	25	0	12	0	1	0
	hsa-miR-2110	57	0	17	0	17	0
	hsa-miR-212-5p	13	0	0	0	0	0
	hsa-miR-214-3p	16	0	0	0	0	0
	hsa-miR-215-5p	1	0	44	0	0	0
	hsa-miR-219a-1-3p	62	0	64	0	0	0
	hsa-miR-219a-2-3p	15	0	9	0	0	0
	hsa-miR-22-3p	1598	0	363	0	369	0
	hsa-miR-22-5p	10	0	2	0	0	0
	hsa-miR-221-3p	106	0	35	0	18	0
	hsa-miR-222-3p	41	0	54	0	42	0
	hsa-miR-224-5p	5	0	14	0	31	0
	hsa-miR-2355-3p	3	0	13	0	0	0
	hsa-miR-23a-3p	19	0	9	0	0	0
	hsa-miR-24-3p	568	0	586	0	112	0
	hsa-miR-25-3p	1064	0	532	0	215	1
	hsa-miR-25-5p	51	0	25	0	10	0
	hsa-miR-26a-5p	628	0	810	0	328	1
	hsa-miR-26b-5p	254	0	113	0	47	0
	hsa-miR-27a-3p	132	0	201	0	25	0
	hsa-miR-27b-3p	359	0	105	0	86	0
	hsa-miR-28-3p	17	0	9	0	15	0
	hsa-miR-28-5p	13	0	0	0	0	0
	hsa-miR-29a-3p	364	0	156	0	177	0
	hsa-miR-29c-3p	5	0	9	0	0	0
	hsa-miR-3064-5p	7	0	0	0	0	0
	hsa-miR-3074-5p	16	0	0	0	0	0
	hsa-miR-30a-5p	84	0	16	0	1	0
	hsa-miR-30e-3p	69	0	18	0	55	0
	hsa-miR-30e-5p	330	0	211	0	39	0
	hsa-miR-3120-3p	2	0	0	0	0	0
	hsa-miR-3138	12	0	8	0	0	0
	hsa-miR-3158-3p	13	0	49	0	18	0
	hsa-miR-3180-3p	7	0	0	0	0	0
	hsa-miR-3182	9	0	0	0	0	0
	hsa-miR-32-5p	9	0	0	0	0	0
	hsa-miR-3200-5p	7	0	0	0	0	0
	hsa-miR-320a	7015	0	2590	0	839	1
	hsa-miR-320b	21	0	3	0	1	0
	hsa-miR-320c	16	0	5	0	3	0
	hsa-miR-320d	8	0	3	0	1	0
	hsa-miR-320d	3	0	3	0	1	0
	hsa-miR-320e	4	0	0	0	0	0
	hsa-miR-323a-5p	8	0	0	0	0	0
	hsa-miR-323b-3p	5	0	0	0	0	0
	hsa-miR-328-3p	13	0	0	0	1	0
	hsa-miR-330-3p	76	0	28	0	0	0
	hsa-miR-330-5p	5	0	17	0	0	0
	hsa-miR-339-5p	1	0	0	0	0	0
	hsa-miR-340-3p	8	0	35	0	10	0
	hsa-miR-340-5p	116	0	56	0	25	0
	hsa-miR-342-5p	113	0	166	0	108	0
	hsa-miR-361-3p	18	0	9	0	18	0
	hsa-miR-361-5p	10	0	7	0	0	0
	hsa-miR-3615	35	0	29	0	25	0
	hsa-miR-363-3p	130	0	71	0	78	0
	hsa-miR-3691-5p	4	0	0	0	0	0
	hsa-miR-370-3p	104	0	98	0	39	0
	hsa-miR-374b-5p	8	0	6	0	0	0
	hsa-miR-376a-3p	5	0	0	0	0	0
	hsa-miR-378a-3p	219	0	133	0	116	0
	hsa-miR-378f	4	0	0	0	0	0
	hsa-miR-378g	3	0	0	0	2	0
	hsa-miR-378h	1	0	0	0	0	0
	hsa-miR-378i	1	0	0	0	0	0
	hsa-miR-379-5p	112	0	73	0	12	0
	hsa-miR-381-3p	19	0	38	0	19	0
	hsa-miR-382-5p	19	0	23	0	0	0
	hsa-miR-3912-3p	1	0	0	0	0	0
	hsa-miR-3913-5p	3	0	0	0	0	0
	hsa-miR-3916	1	0	0	0	0	0
	hsa-miR-3940-5p	9	0	0	0	0	0
	hsa-miR-411-5p	10	0	21	0	0	0
	hsa-miR-412-5p	27	0	0	0	0	0
	hsa-miR-423-3p	374	0	272	0	59	0
	hsa-miR-423-5p	8282	0	3408	0	1560	0
	hsa-miR-425-3p	19	0	7	0	0	0
	hsa-miR-425-5p	147	0	91	0	31	0
	hsa-miR-4284	9	0	0	0	14	0
	hsa-miR-432-5p	62	0	36	0	29	0
	hsa-miR-4429	2	0	0	0	0	1
	hsa-miR-4433b-3p	337	0	353	0	173	0
	hsa-miR-4443	104	0	167	0	64	0
	hsa-miR-4446-3p	19	0	8	0	0	0
	hsa-miR-4473	10	0	19	0	5	0
	hsa-miR-4489	6	0	0	0	0	0
	hsa-miR-4516	36	0	4	0	0	0
	hsa-miR-455-3p	1	0	0	0	0	0
	hsa-miR-4635	2	0	0	0	0	0
	hsa-miR-4657	13	0	0	0	0	0
	hsa-miR-4659a-3p	21	0	5	0	0	0
	hsa-miR-4664-3p	2	0	4	0	0	0
	hsa-miR-4669	16	0	0	0	0	0
	hsa-miR-4671-5p	37	0	5	0	14	0
	hsa-miR-4732-5p	52	0	0	0	8	0
	hsa-miR-4739	2	0	0	3	0	0
	hsa-miR-4750-5p	6	0	0	0	0	0
	hsa-miR-4772-5p	7	0	0	0	0	0
	hsa-miR-484	14	0	0	0	0	0
	hsa-miR-485-5p	5	0	0	0	3	0
	hsa-miR-486-3p	27	0	32	0	13	0
	hsa-miR-493-3p	140	0	117	0	22	0
	hsa-miR-494-3p	10	0	0	0	0	0
	hsa-miR-495-3p	13	0	0	0	0	0
	hsa-miR-5010-5p	32	0	0	0	0	0
	hsa-miR-503-5p	4	0	18	0	4	0
	hsa-miR-509-3-5p	327	0	19	0	0	0
	hsa-miR-509-5p	1	0	0	0	0	0
	hsa-miR-532-5p	180	0	153	0	88	0
	hsa-miR-543	18	0	24	0	27	0
	hsa-miR-548j-5p	4	0	0	0	0	0
	hsa-miR-550a-3-5p	9	0	4	0	0	0
	hsa-miR-574-3p	3	0	0	0	0	0
	hsa-miR-576-3p	39	0	2	0	0	0
	hsa-miR-582-3p	13	0	0	0	0	0
	hsa-miR-584-5p	32	0	14	0	21	0
	hsa-miR-6077	1	0	0	0	0	0
	hsa-miR-6088	1	0	0	0	2	0
	hsa-miR-610	14	0	15	0	22	0
	hsa-miR-6131	10	0	6	0	3	0
	hsa-miR-628-3p	28	0	1	0	0	0
	hsa-miR-629-5p	53	0	28	0	4	0
	hsa-miR-641	5	0	7	0	0	0
	hsa-miR-6503-3p	6	0	0	0	0	0
	hsa-miR-6503-5p	28	0	11	0	0	0
	hsa-miR-651-5p	1	0	0	0	0	0
	hsa-miR-652-3p	50	0	5	0	0	0
	hsa-miR-658	5	0	6	0	1	0
	hsa-miR-660-5p	3	0	2	0	10	0
	hsa-miR-664a-5p	25	0	0	0	28	0
	hsa-miR-6741-5p	13	0	0	0	2	0
	hsa-miR-6750-5p	5	0	0	0	0	0
	hsa-miR-6805-5p	9	0	0	0	0	0
	hsa-miR-6852-5p	1	0	4	0	0	0
	hsa-miR-6869-5p	4	0	1	0	10	0
	hsa-miR-6891-5p	1	0	0	0	0	0
	hsa-miR-7-5p	434	0	134	0	105	0
	hsa-miR-708-3p	4	0	8	0	0	0
	hsa-miR-744-5p	272	0	189	0	22	0
	hsa-miR-760	6	0	13	0	0	0
	hsa-miR-769-5p	8	0	0	0	0	0
	hsa-miR-7706	110	0	12	0	33	0
	hsa-miR-8069	11	0	0	0	0	0
	hsa-miR-873-5p	12	0	6	0	0	0
	hsa-miR-877-5p	5	0	2	0	0	0
	hsa-miR-889-3p	12	0	5	0	17	0
	hsa-miR-92a-3p	739	0	368	0	397	0
	hsa-miR-92a-3p	12	0	368	0	397	0
	hsa-miR-92b-3p	1	0	1	0	3	0
	hsa-miR-93-5p	980	0	324	0	106	0
	hsa-miR-941	62	0	20	0	0	0
	hsa-miR-942-5p	1	0	0	0	0	0
	hsa-miR-98-5p	59	0	12	0	6	0
	hsa-miR-99a-5p	163	0	163	0	120	0
	hsa-miR-99b-5p	29	0	28	0	5	0
	hsa-miR-1266-5p	0	0	0	4	0	0
	hsa-miR-1469	0	0	0	1	0	0
	hsa-miR-149-3p	0	0	0	2	0	0
	hsa-miR-150-3p	0	0	0	1	0	0
	hsa-miR-197-5p	0	0	0	5	0	0
	hsa-miR-2392	0	0	0	1	0	0
	hsa-miR-3610	0	0	0	1	0	0
	hsa-miR-3663-3p	0	0	0	1	0	0
	hsa-miR-3945	0	0	0	11	0	0
	hsa-miR-3960	0	0	0	1	1	0
	hsa-miR-4298	0	0	0	4	0	0
	hsa-miR-4644	0	0	0	2	0	0
	hsa-miR-4649-5p	0	0	0	1	0	0
	hsa-miR-5196-5p	0	0	0	29	0	0
	hsa-miR-5699-5p	0	0	0	484	0	10
	hsa-miR-6090	0	0	0	5	1	0
	hsa-miR-627-5p	0	0	0	1	0	0
	hsa-miR-6729-5p	0	0	0	1	0	0
	hsa-miR-6743-5p	0	0	0	26	0	2
	hsa-miR-6789-5p	0	0	0	3	0	0
	hsa-miR-6797-5p	0	0	0	5	0	2
	hsa-miR-6816-5p	0	0	0	1	0	0
	hsa-miR-6887-5p	0	0	0	8	0	0
	hsa-miR-7111-5p	0	0	0	9	0	1
	hsa-miR-7845-5p	0	0	0	4	0	0
	hsa-miR-7847-3p	0	0	0	4	0	0
	hsa-miR-1185-1-3p	0	0	2	0	0	0
	hsa-miR-1199-3p	0	0	1	0	0	0
	hsa-miR-125b-5p	0	0	1	0	0	0
	hsa-miR-1273h-3p	0	0	2	0	0	0
	hsa-miR-1277-5p	0	0	3	0	0	0
	hsa-miR-129-5p	0	0	5	0	0	0
	hsa-miR-1301-3p	0	0	7	0	0	0
	hsa-miR-145-3p	0	0	5	0	0	0
	hsa-miR-18a-5p	0	0	2	0	19	0
	hsa-miR-200a-3p	0	0	12	0	0	0
	hsa-miR-204-3p	0	0	2	0	0	0
	hsa-miR-218-5p	0	0	1	0	0	0
	hsa-miR-23b-3p	0	0	1	0	0	0
	hsa-miR-27a-5p	0	0	8	0	0	0
	hsa-miR-301a-5p	0	0	18	0	0	0
	hsa-miR-30c-5p	0	0	5	0	0	0
	hsa-miR-31-5p	0	0	1	0	0	0
	hsa-miR-3163	0	0	4	0	0	0
	hsa-miR-323a-3p	0	0	17	0	0	0
	hsa-miR-324-5p	0	0	7	0	0	0
	hsa-miR-335-3p	0	0	2	0	0	0
	hsa-miR-365a-5p	0	0	5	0	0	0
	hsa-miR-3688-3p	0	0	7	0	0	0
	hsa-miR-374a-3p	0	0	1	0	0	0
	hsa-miR-375	0	0	44	0	26	0
	hsa-miR-382-3p	0	0	7	0	0	0
	hsa-miR-409-3p	0	0	12	0	0	0
	hsa-miR-409-5p	0	0	1	0	0	0
	hsa-miR-411-3p	0	0	16	0	0	0
	hsa-miR-421	0	0	8	0	0	0
	hsa-miR-424-3p	0	0	23	0	0	0
	hsa-miR-424-5p	0	0	2	0	0	0
	hsa-miR-4288	0	0	1	0	0	0
	hsa-miR-431-5p	0	0	4	0	0	0
	hsa-miR-4433-3p	0	0	1	0	0	0
	hsa-miR-4444	0	0	1	0	0	0
	hsa-miR-4500	0	0	2	0	0	0
	hsa-miR-450a-5p	0	0	8	0	0	0
	hsa-miR-450b-5p	0	0	6	0	0	0
	hsa-miR-455-5p	0	0	2	0	0	0
	hsa-miR-4662b	0	0	6	0	0	0
	hsa-miR-4687-3p	0	0	10	0	0	0
	hsa-miR-4746-5p	0	0	10	0	0	0
	hsa-miR-493-5p	0	0	14	0	0	0
	hsa-miR-5090	0	0	1	0	0	0
	hsa-miR-511-3p	0	0	2	0	0	0
	hsa-miR-511-5p	0	0	6	0	11	0
	hsa-miR-548av-5p	0	0	1	0	0	0
	hsa-miR-548e-3p	0	0	11	0	0	0
	hsa-miR-556-3p	0	0	2	0	0	0
	hsa-miR-556-5p	0	0	4	0	0	0
	hsa-miR-589-5p	0	0	8	0	20	0
	hsa-miR-643	0	0	14	0	0	0
	hsa-miR-654-5p	0	0	24	0	0	0
	hsa-miR-664b-5p	0	0	12	0	0	0
	hsa-miR-6727-5p	0	0	1	0	0	0
	hsa-miR-6882-5p	0	0	1	0	0	0
	hsa-miR-6892-5p	0	0	3	0	0	0
	hsa-miR-7110-5p	0	0	3	0	0	0
	hsa-miR-7113-5p	0	0	6	0	0	0
	hsa-miR-718	0	0	7	0	0	0
	hsa-miR-758-3p	0	0	14	0	0	0
	hsa-miR-766-5p	0	0	7	0	0	0
	hsa-miR-7856-5p	0	0	14	0	0	0
	hsa-miR-7976	0	0	4	0	0	0
	hsa-miR-891a-5p	0	0	5	0	0	0
	hsa-miR-9-5p	0	0	6	0	0	0
	hsa-miR-933	0	0	7	0	0	0
	hsa-miR-96-5p	0	0	9	0	0	0
	hsa-miR-2682-5p	0	0	0	0	0	1
	hsa-miR-3122	0	0	0	0	0	1
	hsa-miR-3917	0	0	0	0	0	1
	hsa-miR-4251	0	0	0	0	0	1
	hsa-miR-4634	0	0	0	0	0	1
	hsa-miR-4651	0	0	0	0	0	1
	hsa-miR-4673	0	0	0	0	0	1
	hsa-miR-4773	0	0	0	0	0	1
	hsa-miR-517-5p	0	0	0	0	0	1
	hsa-miR-572	0	0	0	0	0	1
	hsa-miR-611	0	0	0	0	0	1
	hsa-miR-6757-5p	0	0	0	0	0	2
	hsa-miR-6843-3p	0	0	0	0	0	1
	hsa-miR-874-3p	0	0	0	0	0	1
	hsa-let-7a-3p	0	0	0	0	10	0
	hsa-miR-1290	0	0	0	0	1	0
	hsa-miR-142-3p	0	0	0	0	21	0
	hsa-miR-146b-5p	0	0	0	0	4	0
	hsa-miR-188-5p	0	0	0	0	11	0
	hsa-miR-194-5p	0	0	0	0	16	0
	hsa-miR-2115-5p	0	0	0	0	11	0
	hsa-miR-23a-5p	0	0	0	0	2	0
	hsa-miR-34a-5p	0	0	0	0	9	0
	hsa-miR-378b	0	0	0	0	1	0
	hsa-miR-4326	0	0	0	0	46	0
	hsa-miR-4481	0	0	0	0	1	0
	hsa-miR-4663	0	0	0	0	9	0
	hsa-miR-4700-5p	0	0	0	0	1	0
	hsa-miR-4706	0	0	0	0	1	0
	hsa-miR-483-5p	0	0	0	0	30	0
	hsa-miR-6130	0	0	0	0	1	0
	hsa-miR-6717-5p	0	0	0	0	1	0
	hsa-miR-6733-5p	0	0	0	0	1	0
	hsa-miR-6782-5p	0	0	0	0	2	0
	hsa-miR-6799-5p	0	0	0	0	1	0
	hsa-miR-7641	0	0	0	0	1	0
