# Supplementary material for: High Throughput Sequencing of Extracellular RNA from Human Plasma
Source: PLoS One. 2017 Jan 6;12(1):e0164644. doi: 10.1371/journal.pone.0164644 (PMC5218574; doi:10.1371/journal.pone.0164644)
Supplement: S3 Table — (XLSX) [file pone.0164644.s003.xlsx]

## Sheet: TABLE S3
	Table S3. Raw microRNA read counts for plasma sample derived from three health subject with duplicates.
	Name	Ctr_2a	Ctr_2b	Ctr_3a	Ctr_3b	Ctr_4a	Ctr_4b
	hsa-let-7a-3p	6	17	2	52	1	0
	hsa-let-7a-5p	17066	10828	2482	37568	2472	1551
	hsa-let-7b-3p	0	0	2	0	0	0
	hsa-let-7b-5p	24642	18992	3010	37999	1747	1418
	hsa-let-7c-5p	13071	7281	1681	25635	8	4
	hsa-let-7d-3p	13	95	30	324	6	4
	hsa-let-7d-5p	407	709	201	2184	35	46
	hsa-let-7e-5p	181	421	87	821	15	18
	hsa-let-7f-1-3p	0	0	1	0	0	1
	hsa-let-7f-2-3p	0	0	0	2	0	0
	hsa-let-7f-5p	14536	10490	1789	29832	1789	962
	hsa-let-7g-3p	2	0	0	9	0	0
	hsa-let-7g-5p	2818	3654	1087	9529	561	429
	hsa-let-7i-3p	0	0	3	1	0	0
	hsa-let-7i-5p	5464	7009	2311	15237	527	474
	hsa-miR-1	328	388	1019	9936	2	0
	hsa-miR-100-5p	189	270	24	242	22	10
	hsa-miR-101-3p	2431	4659	1193	7285	422	289
	hsa-miR-101-5p	0	2	1	0	0	0
	hsa-miR-103a-2-5p	0	1	0	0	0	0
	hsa-miR-103a-3p	622	2413	975	4258	517	636
	hsa-miR-106a-3p	0	0	0	0	0	0
	hsa-miR-106a-5p	9	16	3	17	0	0
	hsa-miR-106b-3p	234	181	104	422	8	15
	hsa-miR-106b-5p	248	342	61	928	36	15
	hsa-miR-107	390	1726	514	2715	484	616
	hsa-miR-10a-3p	0	0	2	0	0	0
	hsa-miR-10a-5p	296	626	173	954	36	30
	hsa-miR-10b-5p	331	427	85	591	43	54
	hsa-miR-1180-3p	64	91	51	218	10	24
	hsa-miR-1185-1-3p	0	6	0	9	0	3
	hsa-miR-1185-2-3p	0	0	0	3	0	0
	hsa-miR-1193	0	2	0	0	0	0
	hsa-miR-1197	0	0	0	5	0	0
	hsa-miR-1203	0	2	0	0	0	0
	hsa-miR-1208	0	1	0	0	0	0
	hsa-miR-122-3p	0	1	0	4	0	0
	hsa-miR-122-5p	58455	39046	5929	76977	783	912
	hsa-miR-1224-5p	1	4	0	9	0	0
	hsa-miR-1228-5p	4	2	0	13	1	0
	hsa-miR-1229-5p	0	0	0	6	0	0
	hsa-miR-1233-5p	0	0	0	0	0	0
	hsa-miR-1236-5p	0	0	0	1	0	0
	hsa-miR-1237-5p	0	1	0	5	0	0
	hsa-miR-1238-3p	0	0	2	0	0	0
	hsa-miR-124-3p	0	0	0	1	0	0
	hsa-miR-1244	0	11	2	0	0	0
	hsa-miR-1245b-5p	0	0	0	0	0	1
	hsa-miR-1246	16500	33752	6277	28546	172	61
	hsa-miR-1248	0	3	0	0	0	0
	hsa-miR-1250-5p	4	0	0	3	0	0
	hsa-miR-1254	0	0	0	1	0	0
	hsa-miR-1255a	0	7	2	9	0	0
	hsa-miR-1255b-5p	0	0	5	9	0	0
	hsa-miR-125a-3p	0	3	1	2	0	0
	hsa-miR-125a-5p	22	148	72	374	6	5
	hsa-miR-125b-1-3p	0	0	0	0	1	0
	hsa-miR-125b-2-3p	0	11	2	3	0	0
	hsa-miR-125b-5p	33	71	14	197	8	4
	hsa-miR-126-3p	1014	4021	659	8671	191	177
	hsa-miR-126-5p	14	260	46	361	8	9
	hsa-miR-1260a	0	5	2	7	0	0
	hsa-miR-1260b	0	7	0	10	0	0
	hsa-miR-127-3p	40	340	190	643	2	0
	hsa-miR-127-5p	2	1	5	0	0	0
	hsa-miR-1270	6	10	5	32	0	0
	hsa-miR-1271-5p	1	5	0	2	0	0
	hsa-miR-1273c	0	0	0	6	0	0
	hsa-miR-1273h-3p	0	19	8	9	0	0
	hsa-miR-1275	0	0	1	0	0	0
	hsa-miR-1276	0	0	0	5	0	0
	hsa-miR-1277-3p	5	1	0	4	0	1
	hsa-miR-1277-5p	4	4	0	7	0	0
	hsa-miR-1278	12	4	0	12	2	0
	hsa-miR-128-3p	252	1372	241	2285	8	3
	hsa-miR-1284	2	7	0	0	0	0
	hsa-miR-1287-5p	0	5	1	9	0	0
	hsa-miR-1288-3p	0	0	1	0	0	0
	hsa-miR-129-5p	1	0	0	2	0	0
	hsa-miR-1290	0	2	0	2	0	0
	hsa-miR-1291	1	3	3	1	0	0
	hsa-miR-1292-5p	4	19	0	34	2	0
	hsa-miR-1294	7	3	0	7	2	1
	hsa-miR-1295a	0	0	0	0	0	1
	hsa-miR-1296-5p	0	7	0	3	0	0
	hsa-miR-1297	0	1	0	2	0	0
	hsa-miR-1299	0	13	2	0	0	1
	hsa-miR-1301-3p	8	73	22	93	0	1
	hsa-miR-1303	1	0	0	0	0	0
	hsa-miR-1304-3p	0	4	0	14	0	0
	hsa-miR-1304-5p	0	9	4	13	0	0
	hsa-miR-1306-3p	2	16	1	0	0	0
	hsa-miR-1307-3p	191	413	151	871	4	8
	hsa-miR-1307-5p	34	60	38	156	4	10
	hsa-miR-130a-3p	4	43	25	49	11	13
	hsa-miR-130b-3p	2	13	6	15	0	4
	hsa-miR-130b-5p	1	47	14	94	1	0
	hsa-miR-132-3p	0	5	0	7	0	0
	hsa-miR-132-5p	4	2	1	18	0	2
	hsa-miR-1323	1	3	0	0	0	0
	hsa-miR-133a-3p	2	26	1	26	0	0
	hsa-miR-133a-5p	12	9	11	91	0	0
	hsa-miR-133b	0	0	1	20	0	0
	hsa-miR-134-5p	37	103	62	357	7	3
	hsa-miR-1343-3p	0	1	0	7	0	0
	hsa-miR-135a-3p	0	1	0	8	0	0
	hsa-miR-136-3p	0	5	4	15	0	0
	hsa-miR-136-5p	0	18	3	41	0	1
	hsa-miR-138-5p	9	3	1	15	0	0
	hsa-miR-139-3p	14	67	31	96	4	0
	hsa-miR-139-5p	42	212	32	430	4	9
	hsa-miR-140-3p	839	1787	594	1861	32	7
	hsa-miR-140-5p	8	17	10	43	4	2
	hsa-miR-141-3p	0	5	0	0	0	0
	hsa-miR-142-3p	10	94	53	257	9	9
	hsa-miR-142-5p	1145	1616	375	3230	201	172
	hsa-miR-143-3p	1642	3692	159	1290	90	81
	hsa-miR-143-5p	1	0	0	4	0	0
	hsa-miR-144-3p	1150	2329	746	8285	1259	1209
	hsa-miR-144-5p	123	174	119	812	65	42
	hsa-miR-145-3p	6	35	5	11	1	0
	hsa-miR-145-5p	0	8	0	7	0	1
	hsa-miR-1468-5p	6	3	3	7	0	0
	hsa-miR-146a-3p	0	5	0	0	0	0
	hsa-miR-146a-5p	394	1801	781	1464	29	59
	hsa-miR-146b-3p	0	0	0	4	0	0
	hsa-miR-146b-5p	506	1849	408	1831	1	1
	hsa-miR-147b	1	0	0	6	0	1
	hsa-miR-148a-3p	4306	5571	2440	13679	495	424
	hsa-miR-148a-5p	17	24	4	31	0	0
	hsa-miR-148b-3p	381	990	502	1921	30	36
	hsa-miR-148b-5p	0	19	2	31	0	0
	hsa-miR-149-5p	0	0	0	0	0	0
	hsa-miR-150-3p	0	6	1	6	1	1
	hsa-miR-150-5p	17	50	13	95	4	0
	hsa-miR-151a-3p	2410	5172	1872	7694	87	54
	hsa-miR-151a-5p	108	938	440	2454	14	37
	hsa-miR-151b	107	933	436	2449	8	12
	hsa-miR-152-3p	33	76	32	134	2	5
	hsa-miR-1537-3p	0	0	0	2	0	0
	hsa-miR-1538	0	0	1	0	1	0
	hsa-miR-154-5p	0	0	0	9	0	0
	hsa-miR-155-5p	30	50	28	89	4	1
	hsa-miR-15a-5p	3	84	52	152	28	45
	hsa-miR-15b-3p	14	30	8	19	3	1
	hsa-miR-15b-5p	10	48	20	94	2	3
	hsa-miR-16-1-3p	2	1	0	0	0	0
	hsa-miR-16-2-3p	269	729	83	1231	30	27
	hsa-miR-16-5p	123	489	159	727	107	88
	hsa-miR-17-3p	0	3	0	9	1	1
	hsa-miR-17-5p	41	90	60	132	10	5
	hsa-miR-181a-2-3p	46	116	15	205	5	5
	hsa-miR-181a-3p	10	3	5	35	0	0
	hsa-miR-181a-5p	499	1263	779	2534	20	18
	hsa-miR-181b-5p	138	143	51	264	5	3
	hsa-miR-181c-3p	0	4	2	6	0	0
	hsa-miR-181c-5p	0	27	4	13	2	1
	hsa-miR-181d-5p	1	38	7	32	3	3
	hsa-miR-182-3p	0	0	0	3	0	0
	hsa-miR-182-5p	459	353	114	745	42	24
	hsa-miR-1827	5	2	0	7	0	0
	hsa-miR-183-3p	0	1	0	1	0	0
	hsa-miR-183-5p	473	302	74	674	26	22
	hsa-miR-184	0	0	0	0	3	1
	hsa-miR-185-3p	13	42	12	78	1	4
	hsa-miR-185-5p	302	863	427	1671	144	111
	hsa-miR-186-3p	0	0	0	4	0	0
	hsa-miR-186-5p	152	412	152	483	44	49
	hsa-miR-187-3p	0	0	0	0	0	0
	hsa-miR-188-5p	0	2	0	0	0	0
	hsa-miR-18a-3p	0	9	0	5	0	0
	hsa-miR-18a-5p	3	14	1	15	6	3
	hsa-miR-18b-5p	3	4	0	5	1	0
	hsa-miR-1908-3p	0	0	0	2	0	0
	hsa-miR-1908-5p	1	23	3	11	3	1
	hsa-miR-190a-3p	0	0	0	1	0	0
	hsa-miR-190a-5p	8	1	1	14	0	1
	hsa-miR-190b	0	0	0	4	0	0
	hsa-miR-191-3p	1	3	1	12	0	0
	hsa-miR-191-5p	499	2027	1080	3807	88	85
	hsa-miR-1910-3p	0	0	1	0	0	0
	hsa-miR-1915-3p	2	16	2	12	0	0
	hsa-miR-192-5p	579	747	177	1572	151	50
	hsa-miR-193a-3p	2	1	0	10	0	0
	hsa-miR-193a-5p	12	16	4	5	4	4
	hsa-miR-193b-3p	0	7	0	2	0	0
	hsa-miR-193b-5p	8	6	0	8	0	2
	hsa-miR-194-3p	0	0	0	5	0	0
	hsa-miR-194-5p	22	25	7	116	3	3
	hsa-miR-195-3p	0	4	0	6	0	0
	hsa-miR-195-5p	0	0	0	2	0	0
	hsa-miR-196a-5p	0	0	0	2	0	0
	hsa-miR-196b-3p	0	0	0	0	0	0
	hsa-miR-196b-5p	0	0	3	7	0	0
	hsa-miR-197-3p	3	0	3	8	0	0
	hsa-miR-197-5p	1	4	0	0	0	0
	hsa-miR-1973	0	0	0	5	0	0
	hsa-miR-1976	0	0	0	0	0	0
	hsa-miR-199a-3p=hsa-miR-199b-3p	104	466	161	910	4	5
	hsa-miR-199a-5p	70	277	152	551	8	7
	hsa-miR-199b-5p	5	10	3	25	1	1
	hsa-miR-19a-3p	9	64	22	82	14	11
	hsa-miR-19b-3p	26	116	47	109	10	12
	hsa-miR-200a-3p	10	14	0	7	0	0
	hsa-miR-200a-5p	1	3	2	14	0	0
	hsa-miR-200b-3p	0	6	1	9	0	0
	hsa-miR-200b-5p	0	0	0	3	0	0
	hsa-miR-200c-3p	2	12	6	32	2	0
	hsa-miR-202-3p	0	0	0	1	0	0
	hsa-miR-203a	15	31	5	103	0	0
	hsa-miR-204-3p	6	4	0	12	1	0
	hsa-miR-204-5p	0	0	0	0	0	0
	hsa-miR-205-5p	0	6	6	21	6	1
	hsa-miR-206	31	24	186	1745	2	8
	hsa-miR-208a-3p	0	1	1	6	0	0
	hsa-miR-208b-3p	0	4	0	5	0	0
	hsa-miR-20a-5p	34	155	22	198	19	11
	hsa-miR-20b-5p	1	3	3	26	0	5
	hsa-miR-21-3p	0	14	8	15	0	0
	hsa-miR-21-5p	6100	21638	5874	37552	144	113
	hsa-miR-210-3p	4	12	2	21	1	0
	hsa-miR-2110	26	57	30	139	0	1
	hsa-miR-2115-5p	4	3	0	0	0	0
	hsa-miR-212-5p	1	1	2	13	0	0
	hsa-miR-214-3p	2	2	6	50	0	0
	hsa-miR-214-5p	0	0	0	6	0	0
	hsa-miR-215-5p	70	43	11	171	13	10
	hsa-miR-216a-5p	0	0	0	0	0	0
	hsa-miR-218-5p	17	12	0	29	0	0
	hsa-miR-219a-1-3p	6	7	0	9	1	1
	hsa-miR-219a-2-3p	11	2	3	3	0	0
	hsa-miR-22-3p	1219	5564	3805	9898	127	129
	hsa-miR-22-5p	6	5	9	10	2	0
	hsa-miR-221-3p	196	771	310	698	6	7
	hsa-miR-221-5p	9	17	8	17	0	0
	hsa-miR-222-3p	101	594	146	713	2	3
	hsa-miR-223-3p	25	85	72	178	4	3
	hsa-miR-223-5p	66	151	26	250	0	0
	hsa-miR-224-5p	4	23	16	93	1	0
	hsa-miR-2276-3p	0	0	0	0	0	0
	hsa-miR-2355-3p	0	15	1	6	0	0
	hsa-miR-23a-3p	112	198	165	626	6	3
	hsa-miR-23a-5p	2	2	1	0	0	0
	hsa-miR-23b-3p	75	112	97	479	8	11
	hsa-miR-23b-5p	4	3	0	14	0	0
	hsa-miR-24-1-5p	0	13	5	8	0	0
	hsa-miR-24-2-5p	34	108	13	130	0	0
	hsa-miR-24-3p	309	1878	337	2239	72	47
	hsa-miR-25-3p	967	1338	593	2741	252	171
	hsa-miR-25-5p	6	9	1	30	0	2
	hsa-miR-26a-1-3p	0	0	0	3	0	0
	hsa-miR-26a-5p	2443	7606	1906	16809	98	136
	hsa-miR-26b-3p	0	0	1	2	0	0
	hsa-miR-26b-5p	831	1765	683	4538	237	227
	hsa-miR-27a-3p	397	610	104	1629	35	27
	hsa-miR-27a-5p	3	0	2	1	0	2
	hsa-miR-27b-3p	468	746	162	1967	45	35
	hsa-miR-27b-5p	4	5	5	6	0	0
	hsa-miR-28-3p	55	273	66	243	0	0
	hsa-miR-28-5p	13	59	17	114	0	0
	hsa-miR-296-3p	1	4	0	0	0	0
	hsa-miR-29a-3p	452	718	190	1561	51	70
	hsa-miR-29a-5p	0	0	2	0	0	0
	hsa-miR-29b-1-5p	0	0	0	3	0	0
	hsa-miR-29b-2-5p	0	5	0	1	0	0
	hsa-miR-29b-3p	8	36	28	102	6	9
	hsa-miR-29c-3p	4	24	12	74	9	6
	hsa-miR-29c-5p	3	4	3	4	0	0
	hsa-miR-301a-3p	0	3	0	8	0	2
	hsa-miR-301a-5p	0	1	0	0	0	0
	hsa-miR-301b	0	0	3	0	0	0
	hsa-miR-3064-5p	0	3	1	1	0	0
	hsa-miR-3074-3p	0	0	0	0	0	0
	hsa-miR-3074-5p	5	8	5	6	0	0
	hsa-miR-30a-3p	132	74	22	187	5	0
	hsa-miR-30a-5p	67	167	59	355	18	4
	hsa-miR-30b-3p	0	1	1	0	0	0
	hsa-miR-30b-5p	5	11	22	54	1	0
	hsa-miR-30c-1-3p	3	0	2	1	0	0
	hsa-miR-30c-2-3p	0	0	1	0	0	0
	hsa-miR-30c-5p	52	165	85	507	3	0
	hsa-miR-30d-3p	2	2	3	10	0	0
	hsa-miR-30d-5p	878	3583	1229	5313	41	22
	hsa-miR-30e-3p	183	145	42	454	16	5
	hsa-miR-30e-5p	213	924	289	1222	22	16
	hsa-miR-31-5p	0	0	0	0	0	0
	hsa-miR-3118	2	0	0	0	0	0
	hsa-miR-3120-3p	0	3	2	7	0	0
	hsa-miR-3120-5p	0	6	0	0	0	0
	hsa-miR-3124-5p	0	0	0	0	0	0
	hsa-miR-3127-5p	0	1	0	0	0	0
	hsa-miR-3128	0	0	1	0	0	0
	hsa-miR-3130-3p	0	0	0	0	0	0
	hsa-miR-3135a	0	0	0	2	0	0
	hsa-miR-3138	14	7	0	11	0	0
	hsa-miR-3141	0	0	0	0	0	0
	hsa-miR-3143	1	0	0	0	0	0
	hsa-miR-3144-5p	0	0	0	0	0	0
	hsa-miR-3150a-5p	0	1	1	0	0	0
	hsa-miR-3150b-3p	0	0	0	3	0	0
	hsa-miR-3151-5p	0	0	0	6	0	0
	hsa-miR-3154	0	0	0	0	0	0
	hsa-miR-3155a	0	0	0	0	0	0
	hsa-miR-3155b	0	0	0	0	0	0
	hsa-miR-3156-3p	0	0	0	7	0	0
	hsa-miR-3157-3p	5	0	0	0	0	0
	hsa-miR-3158-3p	67	19	5	129	6	0
	hsa-miR-3160-3p	0	0	1	0	0	0
	hsa-miR-3162-5p	0	0	0	1	0	0
	hsa-miR-3163	0	0	0	2	0	0
	hsa-miR-3164	0	1	1	0	0	0
	hsa-miR-3168	13	45	14	119	0	2
	hsa-miR-3173-3p	0	0	0	8	0	0
	hsa-miR-3173-5p	0	1	0	0	0	0
	hsa-miR-3175	0	0	0	3	0	0
	hsa-miR-3177-3p	4	14	3	12	0	0
	hsa-miR-3178	0	0	0	0	5	11
	hsa-miR-3179	0	1	1	7	0	0
	hsa-miR-3180	0	6	0	0	0	0
	hsa-miR-3180-3p	0	6	0	0	0	0
	hsa-miR-3182	0	1	0	7	0	0
	hsa-miR-3185	0	0	0	0	0	0
	hsa-miR-3188	0	5	1	11	0	0
	hsa-miR-3190-3p	0	3	2	0	0	0
	hsa-miR-3191-3p	2	2	1	18	1	0
	hsa-miR-3192-5p	0	1	0	3	0	0
	hsa-miR-3195	0	0	0	1	0	0
	hsa-miR-3198	0	0	0	0	0	0
	hsa-miR-32-3p	0	1	0	0	0	0
	hsa-miR-32-5p	16	41	12	85	5	6
	hsa-miR-3200-3p	0	2	0	0	0	0
	hsa-miR-3200-5p	0	3	0	1	1	0
	hsa-miR-3202	0	0	0	0	0	0
	hsa-miR-320a	958	3623	1631	3743	542	694
	hsa-miR-320b	234	439	131	518	42	51
	hsa-miR-320c	52	108	41	122	0	12
	hsa-miR-320d	9	32	15	39	1	6
	hsa-miR-320e	3	7	4	15	1	0
	hsa-miR-323a-3p	0	8	7	58	0	0
	hsa-miR-323b-3p	1	26	6	56	0	0
	hsa-miR-324-3p	5	9	1	7	0	0
	hsa-miR-324-5p	5	7	2	4	1	4
	hsa-miR-326	2	1	1	17	0	0
	hsa-miR-328-3p	24	105	64	316	5	7
	hsa-miR-328-5p	2	1	0	2	0	0
	hsa-miR-329-3p	0	0	0	13	0	0
	hsa-miR-330-3p	17	181	62	142	0	0
	hsa-miR-330-5p	4	24	10	21	0	3
	hsa-miR-331-3p	0	0	0	13	0	0
	hsa-miR-331-5p	0	0	3	1	0	0
	hsa-miR-335-3p	2	19	1	52	0	2
	hsa-miR-335-5p	8	11	2	15	2	0
	hsa-miR-337-3p	0	0	0	6	1	0
	hsa-miR-337-5p	0	0	0	0	0	0
	hsa-miR-338-3p	0	2	1	8	0	0
	hsa-miR-338-5p	0	18	2	29	0	0
	hsa-miR-339-3p	0	15	2	37	3	0
	hsa-miR-339-5p	7	20	4	81	0	0
	hsa-miR-33a-5p	2	8	2	26	1	1
	hsa-miR-33b-3p	0	0	0	0	2	0
	hsa-miR-340-3p	23	92	7	223	8	2
	hsa-miR-340-5p	103	255	46	461	2	0
	hsa-miR-342-3p	0	14	4	27	0	0
	hsa-miR-342-5p	75	104	19	165	4	12
	hsa-miR-345-5p	5	18	4	10	0	0
	hsa-miR-34a-5p	0	1	1	2	0	0
	hsa-miR-34b-3p	0	0	0	0	0	0
	hsa-miR-34c-5p	0	0	0	0	0	3
	hsa-miR-3591-3p	0	0	0	0	0	0
	hsa-miR-3591-5p	0	0	0	8	0	0
	hsa-miR-3605-3p	1	2	1	12	0	0
	hsa-miR-3605-5p	3	3	0	6	0	0
	hsa-miR-361-3p	112	311	73	320	2	1
	hsa-miR-361-5p	3	15	9	34	1	1
	hsa-miR-3611	0	0	0	2	0	0
	hsa-miR-3613-3p	0	0	0	0	0	0
	hsa-miR-3613-5p	0	9	1	22	1	5
	hsa-miR-3615	98	174	58	337	0	2
	hsa-miR-3617-5p	0	0	0	0	0	0
	hsa-miR-362-3p	0	0	0	2	0	0
	hsa-miR-362-5p	0	8	7	8	2	0
	hsa-miR-3620-5p	0	1	0	0	0	0
	hsa-miR-3621	0	0	0	0	0	0
	hsa-miR-363-3p	172	215	124	500	44	39
	hsa-miR-363-5p	2	0	0	6	0	0
	hsa-miR-3648	0	0	0	0	0	0
	hsa-miR-3651	5	0	0	0	0	0
	hsa-miR-3653	5	9	1	19	0	0
	hsa-miR-3655	0	0	0	0	0	0
	hsa-miR-365a-3p=hsa-miR-365b-3p	0	0	0	3	0	0
	hsa-miR-365a-5p	1	2	4	0	0	0
	hsa-miR-365b-5p	6	2	1	0	0	1
	hsa-miR-3679-5p	0	2	0	4	0	0
	hsa-miR-3682-3p	0	0	0	2	0	0
	hsa-miR-3683	1	0	0	0	0	0
	hsa-miR-3688-3p	0	5	0	0	0	0
	hsa-miR-369-3p	6	1	5	4	0	0
	hsa-miR-369-5p	5	4	0	5	1	2
	hsa-miR-3691-5p	8	4	1	0	0	0
	hsa-miR-370-3p	131	508	517	2101	10	18
	hsa-miR-370-5p	0	0	0	2	0	0
	hsa-miR-371b-5p	0	0	0	0	0	0
	hsa-miR-374a-3p	19	10	10	66	1	0
	hsa-miR-374a-5p	33	144	36	250	1	1
	hsa-miR-374b-3p	0	0	0	0	0	0
	hsa-miR-374b-5p	16	37	24	91	2	0
	hsa-miR-374c-3p	0	0	0	0	0	0
	hsa-miR-374c-5p	0	6	6	28	0	0
	hsa-miR-375	106	122	27	136	45	29
	hsa-miR-376a-3p	0	1	7	4	0	0
	hsa-miR-376b-3p	0	4	3	0	0	1
	hsa-miR-376c-3p	0	0	2	14	1	0
	hsa-miR-377-3p	0	0	0	0	0	2
	hsa-miR-377-5p	0	2	0	1	0	0
	hsa-miR-378a-3p	150	333	136	504	33	21
	hsa-miR-378a-5p	0	3	0	7	0	0
	hsa-miR-378b	0	1	0	0	0	0
	hsa-miR-378c	12	17	3	34	3	0
	hsa-miR-378d	0	1	1	9	1	2
	hsa-miR-378e	0	2	1	8	0	0
	hsa-miR-378f	1	0	1	4	0	0
	hsa-miR-378g	0	0	1	3	0	0
	hsa-miR-378i	2	3	0	1	0	0
	hsa-miR-379-3p	0	0	0	6	0	0
	hsa-miR-379-5p	72	122	45	370	12	13
	hsa-miR-381-3p	26	139	113	420	8	32
	hsa-miR-382-3p	5	4	0	23	0	0
	hsa-miR-382-5p	10	21	9	28	0	0
	hsa-miR-3909	0	0	0	2	0	0
	hsa-miR-3911	0	0	0	0	0	0
	hsa-miR-3912-3p	0	2	2	0	0	0
	hsa-miR-3913-5p	0	4	0	4	0	3
	hsa-miR-3920	1	0	0	0	0	0
	hsa-miR-3928-3p	3	1	0	0	0	0
	hsa-miR-3934-5p	0	0	1	0	0	0
	hsa-miR-3939	1	0	0	2	0	0
	hsa-miR-3940-3p	0	0	2	0	0	0
	hsa-miR-409-3p	16	71	71	265	1	1
	hsa-miR-409-5p	0	2	3	10	0	0
	hsa-miR-410-3p	0	21	9	36	2	3
	hsa-miR-411-3p	0	0	0	5	0	0
	hsa-miR-411-5p	10	15	9	83	2	0
	hsa-miR-412-5p	0	0	5	7	1	1
	hsa-miR-421	0	14	0	23	3	0
	hsa-miR-423-3p	279	1050	334	1670	19	23
	hsa-miR-423-5p	3600	6801	1773	8429	833	852
	hsa-miR-424-3p	9	44	4	30	3	6
	hsa-miR-424-5p	0	3	2	1	0	0
	hsa-miR-425-3p	18	106	42	165	1	2
	hsa-miR-425-5p	118	409	184	661	13	9
	hsa-miR-4284	0	1	0	0	0	0
	hsa-miR-4288	5	4	6	8	0	0
	hsa-miR-4289	0	2	0	0	0	0
	hsa-miR-429	1	0	0	14	0	0
	hsa-miR-4306	24	40	13	112	9	28
	hsa-miR-431-3p	0	0	0	0	0	0
	hsa-miR-431-5p	0	6	1	8	2	1
	hsa-miR-432-5p	21	110	34	286	8	5
	hsa-miR-4324	0	0	1	2	0	0
	hsa-miR-4326	2	21	1	16	0	0
	hsa-miR-433-3p	6	23	10	43	0	0
	hsa-miR-433-5p	0	0	0	0	0	0
	hsa-miR-4419a	0	0	2	0	0	0
	hsa-miR-4429	0	3	1	5	0	0
	hsa-miR-4433-3p	3	0	0	0	1	1
	hsa-miR-4433b-3p	74	287	1	0	3	36
	hsa-miR-4433b-5p	0	18	0	0	0	0
	hsa-miR-4435	0	6	0	3	0	0
	hsa-miR-4442	0	4	0	0	0	0
	hsa-miR-4443	552	44	14	317	0	0
	hsa-miR-4444	3	1	2	15	0	0
	hsa-miR-4446-3p	41	85	31	118	0	3
	hsa-miR-4446-5p	0	0	0	3	0	0
	hsa-miR-4449	1	9	0	4	0	0
	hsa-miR-4459	1	0	0	0	0	0
	hsa-miR-4461	0	0	3	2	0	0
	hsa-miR-4463	0	2	0	8	0	0
	hsa-miR-4466	2	1	0	0	0	0
	hsa-miR-4468	0	0	0	0	0	0
	hsa-miR-4470	0	1	0	3	0	0
	hsa-miR-4473	20	7	3	44	0	0
	hsa-miR-4485	21	47	27	75	0	2
	hsa-miR-4488	0	0	0	0	3	6
	hsa-miR-4489	1	4	0	1	0	0
	hsa-miR-4498	0	2	0	0	0	0
	hsa-miR-449a	0	0	0	4	0	0
	hsa-miR-449b-5p	0	0	0	1	0	0
	hsa-miR-4504	2	0	0	4	1	0
	hsa-miR-4508	0	0	0	5	0	2
	hsa-miR-450a-5p	9	11	1	25	3	0
	hsa-miR-450b-5p	0	3	0	10	0	0
	hsa-miR-4510	0	0	0	0	0	0
	hsa-miR-4516	2	7	2	2	12	10
	hsa-miR-451a	16128	22759	5245	35800	5305	3996
	hsa-miR-451b	0	0	0	0	0	0
	hsa-miR-452-5p	5	0	2	5	0	0
	hsa-miR-4525	0	3	0	0	0	0
	hsa-miR-4527	0	0	0	0	1	0
	hsa-miR-4528	0	0	0	0	0	0
	hsa-miR-4533	2	11	0	3	0	0
	hsa-miR-454-3p	0	4	1	9	1	5
	hsa-miR-454-5p	1	4	0	12	0	0
	hsa-miR-455-3p	0	0	0	5	0	0
	hsa-miR-455-5p	10	11	0	6	0	1
	hsa-miR-4637	0	4	0	0	0	0
	hsa-miR-4638-5p	0	0	0	0	0	0
	hsa-miR-4644	0	2	0	0	0	0
	hsa-miR-4645-3p	0	1	1	0	0	0
	hsa-miR-4646-5p	5	1	0	0	0	0
	hsa-miR-4647	0	2	0	2	0	0
	hsa-miR-4654	0	1	0	4	0	0
	hsa-miR-4657	3	0	0	0	0	0
	hsa-miR-4658	2	0	0	0	0	0
	hsa-miR-4659a-3p	7	1	0	0	0	0
	hsa-miR-4659b-3p	1	6	0	8	0	0
	hsa-miR-4662a-3p	0	0	3	0	0	0
	hsa-miR-4662a-5p	0	0	0	4	0	0
	hsa-miR-4664-3p	0	2	2	5	1	1
	hsa-miR-4665-5p	0	2	1	8	0	0
	hsa-miR-4667-5p	0	0	0	0	0	0
	hsa-miR-4669	1	7	0	0	0	4
	hsa-miR-4671-5p	2	5	0	7	0	0
	hsa-miR-4674	0	0	0	0	0	0
	hsa-miR-4677-3p	3	1	0	3	0	0
	hsa-miR-4683	0	0	0	1	0	0
	hsa-miR-4685-3p	0	0	0	1	0	0
	hsa-miR-4686	0	0	0	0	0	0
	hsa-miR-4687-3p	0	1	0	9	0	0
	hsa-miR-4689	0	0	0	7	0	0
	hsa-miR-4690-3p	0	1	0	0	0	0
	hsa-miR-4690-5p	0	0	0	2	0	0
	hsa-miR-4698	1	1	0	0	0	0
	hsa-miR-4700-5p	0	0	0	0	0	0
	hsa-miR-4701-3p	0	0	0	0	0	0
	hsa-miR-4709-3p	0	0	0	2	0	0
	hsa-miR-4710	0	1	0	0	0	0
	hsa-miR-4726-5p	0	1	0	0	0	0
	hsa-miR-4732-3p	0	5	1	12	1	0
	hsa-miR-4732-5p	4	22	3	37	7	0
	hsa-miR-4734	0	1	0	0	0	0
	hsa-miR-4738-3p	0	0	1	0	0	0
	hsa-miR-4739	0	2	3	3	0	0
	hsa-miR-4741	0	1	0	0	0	0
	hsa-miR-4742-3p	0	1	0	4	0	0
	hsa-miR-4743-5p	0	0	0	1	0	0
	hsa-miR-4745-3p	0	0	0	1	0	0
	hsa-miR-4745-5p	0	1	0	0	0	0
	hsa-miR-4746-5p	3	8	1	7	0	0
	hsa-miR-4747-5p	0	0	2	3	0	0
	hsa-miR-4748	0	0	2	0	0	0
	hsa-miR-4750-5p	0	5	0	11	0	0
	hsa-miR-4751	0	0	0	3	1	0
	hsa-miR-4753-5p	0	0	0	3	0	0
	hsa-miR-4758-5p	20	10	2	8	0	0
	hsa-miR-4762-3p	0	3	0	0	0	0
	hsa-miR-4772-5p	0	0	0	0	0	0
	hsa-miR-4775	0	0	0	9	0	0
	hsa-miR-4781-3p	2	0	0	0	0	0
	hsa-miR-4791	2	4	0	0	1	0
	hsa-miR-4796-5p	3	0	3	0	0	0
	hsa-miR-4797-3p	0	0	0	2	0	0
	hsa-miR-483-5p	0	27	0	33	4	5
	hsa-miR-484	9	47	13	127	8	3
	hsa-miR-485-3p	0	2	4	32	0	0
	hsa-miR-485-5p	3	21	9	72	0	0
	hsa-miR-486-3p	83	127	28	212	16	13
	hsa-miR-486-5p	3436	5260	2268	14609	191	127
	hsa-miR-487b-3p	0	4	0	5	0	1
	hsa-miR-490-3p	0	1	0	2	0	0
	hsa-miR-491-5p	0	0	1	0	0	0
	hsa-miR-493-3p	8	65	18	149	1	0
	hsa-miR-493-5p	22	26	11	97	1	0
	hsa-miR-494-3p	0	3	7	6	0	0
	hsa-miR-495-3p	0	25	10	15	0	0
	hsa-miR-497-3p	0	0	2	4	0	0
	hsa-miR-497-5p	0	0	1	0	0	0
	hsa-miR-4999-3p	0	0	0	5	0	0
	hsa-miR-4999-5p	6	3	0	0	0	0
	hsa-miR-499a-5p	2	2	1	15	0	0
	hsa-miR-5000-5p	0	0	0	0	0	0
	hsa-miR-5001-5p	0	0	0	2	0	0
	hsa-miR-5003-3p	0	2	0	0	0	0
	hsa-miR-5009-5p	0	2	0	1	0	1
	hsa-miR-500a-3p	6	9	7	15	0	2
	hsa-miR-500a-5p	0	1	0	0	0	0
	hsa-miR-501-3p	8	15	10	36	0	0
	hsa-miR-501-5p	0	0	0	0	0	0
	hsa-miR-5010-5p	0	0	0	17	0	0
	hsa-miR-502-3p	7	7	6	39	0	1
	hsa-miR-503-5p	11	14	9	22	4	3
	hsa-miR-504-3p	3	6	4	4	0	0
	hsa-miR-504-5p	0	0	0	11	0	0
	hsa-miR-505-3p	0	5	9	2	0	0
	hsa-miR-505-5p	1	3	0	14	4	0
	hsa-miR-509-3-5p	214	72	14	140	0	0
	hsa-miR-509-5p	0	0	0	5	0	0
	hsa-miR-5090	0	3	0	0	0	0
	hsa-miR-5100	2	2	0	0	0	0
	hsa-miR-511-3p	18	8	3	10	8	2
	hsa-miR-511-5p	15	30	1	15	3	1
	hsa-miR-513c-5p	0	1	0	0	0	0
	hsa-miR-516b-5p	1	0	0	0	0	0
	hsa-miR-5187-5p	0	22	0	0	0	2
	hsa-miR-5189-3p	0	0	1	9	0	0
	hsa-miR-5189-5p	0	1	2	12	0	0
	hsa-miR-5192	0	0	0	0	0	0
	hsa-miR-5193	0	1	0	0	0	0
	hsa-miR-532-3p	0	0	0	9	0	0
	hsa-miR-532-5p	185	360	110	672	67	63
	hsa-miR-539-3p	0	0	0	3	0	1
	hsa-miR-539-5p	0	3	1	2	0	0
	hsa-miR-541-3p	0	1	0	0	0	0
	hsa-miR-542-3p	0	3	0	2	0	0
	hsa-miR-543	18	154	41	289	0	1
	hsa-miR-548a-3p	0	2	0	0	0	0
	hsa-miR-548al	0	3	0	5	0	0
	hsa-miR-548ap-5p	3	26	10	7	0	2
	hsa-miR-548aq-5p	0	0	3	0	0	0
	hsa-miR-548ar-3p	0	0	0	2	0	0
	hsa-miR-548av-5p	2	0	10	3	0	0
	hsa-miR-548az-5p	0	1	0	0	0	0
	hsa-miR-548ba	0	0	0	3	0	0
	hsa-miR-548e-3p	0	8	1	4	1	0
	hsa-miR-548f-3p	0	2	0	0	0	0
	hsa-miR-548g-3p	0	0	0	0	0	0
	hsa-miR-548j-3p	4	0	0	10	0	0
	hsa-miR-548j-5p	3	26	10	7	1	0
	hsa-miR-548k	2	0	10	3	0	0
	hsa-miR-548l	0	2	0	0	0	0
	hsa-miR-548o-3p	5	9	4	7	2	0
	hsa-miR-548q	0	2	0	10	0	0
	hsa-miR-548u	0	0	0	6	0	0
	hsa-miR-550a-3-5p	0	2	1	11	0	0
	hsa-miR-550a-3p	0	3	0	0	0	0
	hsa-miR-550a-5p	0	0	1	10	1	1
	hsa-miR-552-3p	0	2	0	3	0	0
	hsa-miR-556-5p	2	2	0	0	0	0
	hsa-miR-5582-3p	0	0	0	1	0	0
	hsa-miR-5584-5p	0	2	0	0	0	0
	hsa-miR-5586-5p	0	0	0	0	0	0
	hsa-miR-5587-3p	0	0	0	0	0	0
	hsa-miR-5589-5p	0	1	0	0	0	0
	hsa-miR-561-5p	0	0	0	5	0	0
	hsa-miR-5683	0	0	0	13	0	0
	hsa-miR-5695	0	0	0	1	0	1
	hsa-miR-5697	1	0	0	0	0	0
	hsa-miR-572	0	1	0	0	0	0
	hsa-miR-574-3p	0	1	2	12	0	0
	hsa-miR-576-3p	0	9	2	3	0	2
	hsa-miR-576-5p	0	1	0	0	1	1
	hsa-miR-5787	0	0	0	12	0	0
	hsa-miR-580-3p	2	4	0	0	0	1
	hsa-miR-582-3p	26	27	4	9	0	0
	hsa-miR-584-5p	195	685	143	823	3	9
	hsa-miR-589-3p	0	0	0	0	0	0
	hsa-miR-589-5p	16	16	4	18	1	0
	hsa-miR-590-3p	0	3	0	0	0	0
	hsa-miR-597-3p	2	0	0	0	0	0
	hsa-miR-597-5p	0	2	0	0	0	0
	hsa-miR-598-3p	0	3	5	8	0	1
	hsa-miR-605-3p	0	1	0	2	0	0
	hsa-miR-605-5p	0	0	0	3	0	0
	hsa-miR-6086	0	1	0	0	0	0
	hsa-miR-6088	0	0	0	0	0	0
	hsa-miR-6089	0	1	0	0	0	0
	hsa-miR-6090	0	0	0	1	0	0
	hsa-miR-610	3	5	1	8	0	0
	hsa-miR-6124	0	0	0	0	0	0
	hsa-miR-6125	0	0	0	0	0	1
	hsa-miR-6129	0	0	0	0	0	0
	hsa-miR-6130	1	1	0	2	0	0
	hsa-miR-6131	4	19	1	25	0	0
	hsa-miR-615-3p	0	0	0	3	0	1
	hsa-miR-615-5p	0	1	0	0	0	0
	hsa-miR-618	0	0	0	0	0	0
	hsa-miR-624-3p	0	0	0	1	0	0
	hsa-miR-625-3p	0	15	2	9	0	0
	hsa-miR-625-5p	0	8	0	1	1	0
	hsa-miR-628-3p	9	18	2	26	0	0
	hsa-miR-628-5p	0	2	0	6	0	2
	hsa-miR-629-5p	53	110	32	157	13	8
	hsa-miR-636	0	0	0	0	0	1
	hsa-miR-641	1	12	4	22	0	0
	hsa-miR-642a-3p	3	0	0	2	0	0
	hsa-miR-650	2	0	0	0	0	0
	hsa-miR-6501-3p	0	2	0	0	0	0
	hsa-miR-6501-5p	1	0	0	0	0	0
	hsa-miR-6503-3p	12	16	1	12	0	0
	hsa-miR-6503-5p	3	7	3	21	0	0
	hsa-miR-6505-5p	0	0	0	5	0	0
	hsa-miR-6507-5p	0	0	0	0	0	0
	hsa-miR-6509-5p	0	0	0	4	0	0
	hsa-miR-651-5p	1	6	1	3	0	0
	hsa-miR-6510-3p	0	0	0	0	0	0
	hsa-miR-6511a-5p	1	0	0	0	0	0
	hsa-miR-6511b-3p	0	0	0	0	0	0
	hsa-miR-6511b-5p	1	0	0	0	0	0
	hsa-miR-6513-3p	7	0	0	3	0	0
	hsa-miR-6513-5p	0	1	0	0	0	1
	hsa-miR-6515-3p	0	1	0	0	0	0
	hsa-miR-6515-5p	0	1	0	1	0	0
	hsa-miR-6516-3p	0	0	0	2	0	0
	hsa-miR-6516-5p	0	0	1	3	0	0
	hsa-miR-652-3p	25	120	24	188	12	8
	hsa-miR-653-3p	0	0	2	2	0	0
	hsa-miR-654-3p	5	19	14	101	0	1
	hsa-miR-654-5p	18	31	28	129	4	0
	hsa-miR-658	16	23	0	25	3	28
	hsa-miR-660-3p	0	2	0	0	0	0
	hsa-miR-660-5p	9	48	18	81	3	3
	hsa-miR-664a-3p	0	4	0	0	0	0
	hsa-miR-664a-5p	6	14	3	45	0	1
	hsa-miR-664b-5p	1	5	1	0	0	0
	hsa-miR-668-3p	0	1	0	3	0	0
	hsa-miR-671-3p	2	21	15	97	0	0
	hsa-miR-671-5p	0	0	0	1	0	0
	hsa-miR-6715a-3p	0	0	0	0	0	0
	hsa-miR-6716-3p	0	0	0	1	0	0
	hsa-miR-6717-5p	6	0	1	6	0	0
	hsa-miR-6718-5p	0	0	0	3	0	0
	hsa-miR-6721-5p	1	3	1	8	0	0
	hsa-miR-6726-3p	0	0	0	2	0	0
	hsa-miR-6729-5p	1	0	0	0	0	0
	hsa-miR-6731-5p	0	0	0	3	0	0
	hsa-miR-6734-3p	0	0	0	1	0	0
	hsa-miR-6734-5p	0	14	1	11	0	2
	hsa-miR-6735-5p	0	0	2	0	0	0
	hsa-miR-6736-5p	0	0	0	3	0	0
	hsa-miR-6738-5p	0	0	0	0	0	0
	hsa-miR-6739-5p	0	0	0	2	0	0
	hsa-miR-6741-5p	2	23	2	25	0	0
	hsa-miR-6743-5p	0	0	0	0	0	0
	hsa-miR-6747-3p	6	0	0	8	0	0
	hsa-miR-675-3p	0	0	0	3	0	0
	hsa-miR-675-5p	0	3	0	4	0	0
	hsa-miR-6751-5p	0	0	1	0	0	0
	hsa-miR-6758-3p	0	0	0	2	0	0
	hsa-miR-6763-5p	0	1	1	0	0	0
	hsa-miR-6764-5p	2	0	0	3	0	0
	hsa-miR-6766-5p	0	0	0	0	12	7
	hsa-miR-6767-5p	0	0	0	0	0	0
	hsa-miR-6770-3p	0	0	0	1	0	0
	hsa-miR-6772-3p	0	3	2	3	3	0
	hsa-miR-6774-5p	3	0	0	0	0	0
	hsa-miR-6775-3p	0	1	0	0	0	0
	hsa-miR-6778-5p	0	0	0	0	0	0
	hsa-miR-6779-5p	0	0	0	0	0	0
	hsa-miR-6780a-5p	0	3	0	1	0	0
	hsa-miR-6781-5p	0	1	0	0	0	0
	hsa-miR-6782-5p	0	0	0	1	0	0
	hsa-miR-6783-3p	3	0	0	2	0	0
	hsa-miR-6783-5p	0	0	0	4	0	0
	hsa-miR-6787-3p	0	0	0	3	0	0
	hsa-miR-6787-5p	0	0	0	0	0	0
	hsa-miR-6789-5p	0	1	0	0	0	0
	hsa-miR-6793-5p	0	0	0	2	0	0
	hsa-miR-6797-5p	0	0	0	3	0	0
	hsa-miR-6798-5p	0	0	0	1	0	0
	hsa-miR-6799-5p	3	0	0	1	0	0
	hsa-miR-6800-5p	0	1	0	0	0	0
	hsa-miR-6801-5p	0	0	0	0	0	0
	hsa-miR-6803-3p	0	0	0	0	0	0
	hsa-miR-6805-5p	0	1	0	0	0	0
	hsa-miR-6806-3p	0	2	0	5	0	0
	hsa-miR-6807-5p	0	0	1	0	0	0
	hsa-miR-6808-3p	0	3	0	0	0	0
	hsa-miR-6809-5p	2	0	0	0	0	0
	hsa-miR-6812-5p	0	2	0	0	0	0
	hsa-miR-6815-5p	0	5	2	6	1	0
	hsa-miR-6816-5p	0	0	0	0	1	2
	hsa-miR-6817-3p	0	0	0	1	0	0
	hsa-miR-6818-3p	0	2	0	0	0	0
	hsa-miR-6819-5p	0	0	0	1	0	0
	hsa-miR-6820-5p	0	3	0	0	0	0
	hsa-miR-6821-5p	3	0	0	0	0	0
	hsa-miR-6825-5p	1	1	1	3	0	0
	hsa-miR-6826-5p	0	0	0	8	0	0
	hsa-miR-6833-3p	0	0	0	0	0	0
	hsa-miR-6837-3p	0	2	1	0	0	0
	hsa-miR-6840-3p	0	2	0	0	0	0
	hsa-miR-6842-3p	12	27	29	104	0	0
	hsa-miR-6842-5p	2	0	0	0	0	0
	hsa-miR-6843-3p	4	12	3	21	0	0
	hsa-miR-6846-5p	0	1	0	0	0	0
	hsa-miR-6847-5p	1	0	0	9	0	0
	hsa-miR-6849-3p	0	4	0	0	0	0
	hsa-miR-6852-3p	0	1	5	0	0	0
	hsa-miR-6852-5p	10	38	14	54	0	0
	hsa-miR-6855-3p	0	0	0	0	0	0
	hsa-miR-6855-5p	1	1	0	0	0	0
	hsa-miR-6856-5p	0	0	0	0	0	0
	hsa-miR-6857-3p	1	0	0	0	0	0
	hsa-miR-6858-5p	2	0	0	0	0	0
	hsa-miR-6859-5p	0	3	0	5	1	0
	hsa-miR-6863	0	0	0	0	0	0
	hsa-miR-6866-5p	1	1	0	1	0	0
	hsa-miR-6868-3p	0	0	0	2	0	0
	hsa-miR-6869-5p	1	0	0	1	0	0
	hsa-miR-6876-5p	0	1	0	1	0	0
	hsa-miR-6877-5p	0	1	0	4	0	1
	hsa-miR-6880-5p	0	0	0	0	2	0
	hsa-miR-6881-5p	0	4	0	0	0	0
	hsa-miR-6884-5p	0	0	0	1	0	0
	hsa-miR-6887-5p	0	0	2	0	0	0
	hsa-miR-6891-5p	0	5	0	0	0	0
	hsa-miR-6892-5p	0	3	0	5	0	0
	hsa-miR-6894-5p	0	0	0	0	0	0
	hsa-miR-7-1-3p	0	0	0	9	0	0
	hsa-miR-7-5p	169	319	129	750	16	4
	hsa-miR-708-3p	19	8	3	27	0	0
	hsa-miR-7109-5p	0	3	0	0	0	0
	hsa-miR-7110-3p	0	0	0	0	0	0
	hsa-miR-7110-5p	0	0	0	1	0	1
	hsa-miR-7111-5p	0	0	0	0	0	0
	hsa-miR-7113-5p	0	0	4	5	0	0
	hsa-miR-7114-5p	1	0	0	0	0	0
	hsa-miR-7155-3p	0	0	0	0	0	0
	hsa-miR-718	0	0	1	0	0	0
	hsa-miR-744-5p	198	741	227	1098	14	27
	hsa-miR-758-3p	0	0	1	19	0	0
	hsa-miR-760	11	12	1	8	0	0
	hsa-miR-7641	0	0	3	0	0	0
	hsa-miR-765	1	0	0	0	0	0
	hsa-miR-766-3p	0	0	0	3	2	0
	hsa-miR-766-5p	0	12	8	2	0	0
	hsa-miR-769-5p	6	33	6	32	0	0
	hsa-miR-7704	0	2	1	4	2562	3328
	hsa-miR-7705	0	0	0	0	0	0
	hsa-miR-7706	23	33	4	44	3	4
	hsa-miR-7844-5p	0	0	0	0	0	0
	hsa-miR-7845-5p	0	0	0	1	0	0
	hsa-miR-7847-3p	2	0	0	0	0	0
	hsa-miR-7848-3p	0	0	0	1	0	0
	hsa-miR-7850-5p	2	0	0	0	0	0
	hsa-miR-7851-3p	0	0	4	0	0	0
	hsa-miR-7852-3p	0	6	0	0	0	0
	hsa-miR-7854-3p	0	0	0	1	0	0
	hsa-miR-7976	1	4	5	20	0	0
	hsa-miR-7977	0	4	1	6	0	0
	hsa-miR-8059	0	0	0	1	0	0
	hsa-miR-8069	6	5	2	24	0	0
	hsa-miR-873-5p	7	7	0	0	0	0
	hsa-miR-874-3p	0	1	0	7	0	0
	hsa-miR-877-3p	0	0	0	0	0	0
	hsa-miR-877-5p	0	18	1	20	2	0
	hsa-miR-885-3p	2	2	0	0	0	1
	hsa-miR-885-5p	0	1	0	0	0	0
	hsa-miR-887-3p	0	0	0	0	0	0
	hsa-miR-889-3p	13	4	5	20	0	0
	hsa-miR-9-5p	0	5	1	12	0	0
	hsa-miR-92a-1-5p	0	0	0	1	0	0
	hsa-miR-92a-3p	1949	3774	1005	7187	302	457
	hsa-miR-92b-3p	16	17	5	50	2	1
	hsa-miR-92b-5p	7	20	3	44	2	3
	hsa-miR-93-3p	2	1	0	14	0	0
	hsa-miR-93-5p	106	265	110	320	24	34
	hsa-miR-937-3p	0	0	0	5	0	2
	hsa-miR-939-5p	1	9	5	19	2	1
	hsa-miR-940	0	0	2	0	0	0
	hsa-miR-941	301	173	54	362	4	7
	hsa-miR-942-5p	10	39	5	80	3	0
	hsa-miR-943	0	0	0	0	0	0
	hsa-miR-944	0	1	2	0	0	0
	hsa-miR-95-3p	3	11	2	2	2	0
	hsa-miR-96-5p	0	2	1	19	1	1
	hsa-miR-98-3p	0	0	2	5	1	1
	hsa-miR-98-5p	73	151	53	370	1	8
	hsa-miR-99a-5p	246	549	137	983	34	45
	hsa-miR-99b-3p	2	27	12	17	0	0
	hsa-miR-99b-5p	86	321	199	792	2	6
