# Supplementary material for: High Throughput Sequencing of Extracellular RNA from Human Plasma
Source: PLoS One. 2017 Jan 6;12(1):e0164644. doi: 10.1371/journal.pone.0164644 (PMC5218574; doi:10.1371/journal.pone.0164644)
Supplement: S4 Table — (XLSX) [file pone.0164644.s004.xlsx]

## Sheet: TABLE S4
	Table S4 . The core set of 142 plasma miRNA that were expressed in all three healthy subjects and their duplicates.
	hsa-let-7a		hsa-mir-152		hsa-mir-29a		hsa-mir-511
	hsa-let-7b		hsa-mir-155		hsa-mir-29b		hsa-mir-532
	hsa-let-7c		hsa-mir-15a		hsa-mir-29c		hsa-mir-584
	hsa-let-7d		hsa-mir-15b		hsa-mir-30a		hsa-mir-6087
	hsa-let-7e		hsa-mir-16		hsa-mir-30b		hsa-mir-628
	hsa-let-7f		hsa-mir-17		hsa-mir-30c		hsa-mir-629
	hsa-let-7g		hsa-mir-181a		hsa-mir-30d		hsa-mir-6516
	hsa-let-7i		hsa-mir-181b		hsa-mir-30e		hsa-mir-652
	hsa-mir-100		hsa-mir-181d		hsa-mir-32		hsa-mir-654
	hsa-mir-101		hsa-mir-182		hsa-mir-320a		hsa-mir-658
	hsa-mir-103a		hsa-mir-183		hsa-mir-320b		hsa-mir-660
	hsa-mir-106b		hsa-mir-185		hsa-mir-320c		hsa-mir-7
	hsa-mir-107		hsa-mir-186		hsa-mir-324		hsa-mir-744
	hsa-mir-10a		hsa-mir-18a		hsa-mir-328		hsa-mir-7704
	hsa-mir-10b		hsa-mir-1908		hsa-mir-330		hsa-mir-92a
	hsa-mir-1180		hsa-mir-191		hsa-mir-335		hsa-mir-92b
	hsa-mir-122		hsa-mir-192		hsa-mir-33a		hsa-mir-93
	hsa-mir-1246		hsa-mir-193a		hsa-mir-340		hsa-mir-939
	hsa-mir-125a		hsa-mir-194		hsa-mir-342		hsa-mir-941
	hsa-mir-125b		hsa-mir-199a		hsa-mir-361		hsa-mir-98
	hsa-mir-126		hsa-mir-199b		hsa-mir-3615		hsa-mir-99a
	hsa-mir-127		hsa-mir-19a		hsa-mir-363		hsa-mir-99b
	hsa-mir-128		hsa-mir-19b		hsa-mir-3653
	hsa-mir-1301		hsa-mir-206		hsa-mir-369
	hsa-mir-1307		hsa-mir-20a		hsa-mir-370
	hsa-mir-130a		hsa-mir-20b		hsa-mir-374a
	hsa-mir-134		hsa-mir-21		hsa-mir-375
	hsa-mir-139		hsa-mir-215		hsa-mir-379
	hsa-mir-140		hsa-mir-22		hsa-mir-381
	hsa-mir-142		hsa-mir-221		hsa-mir-409
	hsa-mir-143		hsa-mir-222		hsa-mir-423
	hsa-mir-144		hsa-mir-223		hsa-mir-424
	hsa-mir-145		hsa-mir-23a		hsa-mir-425
	hsa-mir-146a		hsa-mir-23b		hsa-mir-4306
	hsa-mir-146b		hsa-mir-24		hsa-mir-432
	hsa-mir-148a		hsa-mir-25		hsa-mir-4326
	hsa-mir-148b		hsa-mir-26a		hsa-mir-454
	hsa-mir-150		hsa-mir-26b		hsa-mir-484
	hsa-mir-151a		hsa-mir-27a		hsa-mir-486
	hsa-mir-151b		hsa-mir-27b		hsa-mir-503
